# Supplementary material for: Comparison study of the axial length measured using the new swept-source optical coherence tomography ANTERION and the partial coherence interferometry IOL Master
Source: PLoS One. 2020 Dec 31;15(12):e0244590. doi: 10.1371/journal.pone.0244590 (PMC7775111; doi:10.1371/journal.pone.0244590)
Supplement: S1 File — (XLSX) [file pone.0244590.s001.xlsx]

## Sheet: 전체
ID	Age	preBCVA	sph	cyl	axis	MRSE	IM_axial	IM_K1	flatAxis	IM_K2	steepAxis	J0	J45	IM_ACD	A_axial	A_K1(ant)	steepAxis	A_K2(ant)	flatAxis	J0	J45	A_K1(total)	A_K2(total)	A_AQD	A_ACD	A_WTW	A_LensThick
1	5	0.7	2.25	-3.5	175	0.5	21.01	46.04	173	49.71	83	1.78049	-0.443927		21.04	49.72	89	46.12	179	1.7989	-0.0628191	49.42	45.86	3.12		12.95	3.68
2	5	0.8	2	-2.5	5	0.75	20.88	46.36	9	49.27	99	1.38379	0.44962		21.01	49.18	101	46.59	11	1.2007	0.485116	48.83	46.31	3.12		11.77	3.7
3	5	1	0	-0.5	5	-0.25	23.05	40.86	179	41.77	89	0.454723	-0.0158793		23.06	41.66	99	40.31	9	0.641963	0.208586	40.96	39.75	3.65		12.74	3.65
4	6	1	-4.75			-4.75	24.85	43.72	0	44.64	90	0.46	0		24.87	44.69	76	44.12	166	0.25164	-0.133799	44.26	43.81	3.36		12.16	3.34
5	6	1	-4.5	-0.25	175	-4.625	24.64	43.66	0	44.76	90	0.55	0		24.64	45.26	81	44.09	171	0.556368	-0.180775	44.96	43.76	3.3		12.24	3.32
6	6	0.7	-5.25	-1.25	150	-5.875	24.3	43.27	152	45.06	62	0.500478	-0.741989		24.36	45.54	61	43.61	151	0.511372	-0.818366	44.96	43.04	2.77		11.52	3.77
7	6	1	-1			-1	23.83	42.61	178	43.21	88	0.299269	-0.0209269		23.9	43.25	101	42.57	11	0.315243	0.127366	42.72	42.11	3.22		12.4	3.35
8	6	1	-0.5	-0.25	175	-0.625	23.75	42.72	12	43.49	102	0.351715	0.156594		23.83	43.34	103	42.36	13	0.440409	0.214802	42.78	41.9	3.14		12.44	3.42
9	6	0.8	-2.75	-0.75	25	-3.125	23.36	43.32	15	45.18	105	0.805404	0.465		23.63	45.08	96	43.5	6	0.772737	0.16425	44.35	42.9	2.77		11.61	3.53
10	6	1	0			0	22.56	43.49	1	45.18	91	0.844485	0.0294901		22.58	45.02	98	42.43	8	1.24483	0.35695	42.35	42.04	3.19		11.98	3.56
11	6	1	0			0	22.5	41.06	0	44.53	90	1.735	0		22.52	45.02	96	42.69	6	1.13954	0.242217	44.71	44.65	3.22		11.93	3.58
12	7	1	-3.25	-1	175	-3.75	24.8	42.78	0	45	90	1.11	0		24.84	44.46	95	41.37	5	1.52153	0.268286	43.86	40.9	3.3		11.97	3.63
13	7	1	-3	-0.75	180	-3.375	24.6	42.78	0	45	90	1.11	0		24.62	44.61	97	42.36	7	1.09158	0.272162	44	41.83	3.3		12.13	3.61
14	7	0.9	-2.25	-0.75	180	-2.625	24.5	40.42	6	41.11	96	0.337461	0.0717295		24.5	41.63	98	40	8	0.783428	0.224644	40.15	39.44	3.63		12.69	3.28
15	7	1	-1.5			-1.5	24.21	42.45	9	43.55	99	0.523081	0.169959		24.33	41.54	90	40.83	0	0.355	0	40.39	39.96	3.04		11.61	3.53
16	7	1	-1.25	-0.25	180	-1.375	24.05	42.4	173	43.6	83	0.582177	-0.145153		24.15	41.68	83	40.88	173	0.388118	-0.0967688	40.56	40	3.01		11.79	3.56
17	7	0.9	-1.25	-0.75	180	-1.625	23.91	41.82	4	43.72	94	0.940755	0.132214		23.96	43.9	100	41.3	10	1.2216	0.444626	43.5	41.02	3.58		12.78	3.32
18	7	1	0	-0.25	175	-0.125	22.71	43.38	11	44.64	101	0.584126	0.236002		22.74	44.71	103	43.07	13	0.737011	0.359464	42.74	42.72	3.13		12.22	3.48
19	7	1	0	-0.25	180	-0.125	22.57	43.38	162	44.41	72	0.416644	-0.302709		22.61	44.39	84	43.08	174	0.640687	-0.136182	44.02	44.33	3.1		12.22	3.54
20	8	1	-4.25			-4.25	26.24	41.98	168	42.78	78	0.365418	-0.162695		26.3	42.82	81	41.95	171	0.41371	-0.134422	42.35	41.56	3.66		12.61	3.46
21	8	1	-4.5	-0.25	175	-4.625	26.11	42.35	0	43.1	90	0.375	0		26.15	43.19	86	42.86	176	0.163394	-0.0229636	42.76	42.23	3.62		12.72	3.47
22	8	1	-3	-2.5	5	-4.25	25.28	40.96	3	43.38	93	1.20337	0.126479		25.33	43.66	92	41.13	2	1.26192	0.0882419	43.06	40.68	3.38		12.7	3.53
23	8	1	-2.25	-2.75	180	-3.625	25.15	40.81	172	43.66	82	1.3698	-0.392783		25.17	43.78	86	41	176	1.37647	-0.193451	43.23	40.56	3.39		12.9	3.54
24	8	1	-0.25	-0.25	180	-0.375	24.55	41.16	177	41.26	87	0.0497261	-0.00522642		24.56	42.1	103	41.61	13	0.220205	0.107401	41.06	40.71	3.27		11.88	3.59
25	8	1	-0.5			-0.5	24.39	41.51	44	41.82	134	0.00540942	0.154906		24.43	42.16	123	41.87	33	0.0589768	0.132464	41.2	40.95	3.29		11.79	3.54
26	8	1	0.5	-0.5	180	0.25	24.15	41.01	170	42.03	80	0.479243	-0.17443		24.03	42.2	84	41.09	174	0.542872	-0.115391	41.59	40.5	3.52		12.59	3.48
27	8	1	0.5	-0.25	180	0.375	23.96	40.91	22	41.82	112	0.3273	0.31607		23.83	42.49	103	41.29	13	0.539276	0.263023	41.8	40.74	3.51		12.68	3.47
28	8	1	0	-0.25	175	-0.125	22.6	42.35	15	43.27	105	0.398372	0.23		22.66	43.34	85	42.79	175	0.270822	-0.0477532	42.75	42.17	3.19		11.66	3.43
29	8	1	0	-0.25	180	-0.125	22.43	42.67	165	43.44	75	0.33342	-0.1925		22.48	43.39	69	42.71	159	0.252669	-0.227504	42.82	42.12	3.24		11.66	3.46
30	9	1	-6.5	-1.5	175	-7.25	25.52	43.66	177	46.11	87	1.21829	-0.128047		25.63	45.92	88	43.7	178	1.1073	-0.0774297	45.45	43.34	3.34		12.4	3.52
31	9	1	-5.25	-2.75	10	-6.625	25.28	43.49	9	46.68	99	1.51694	0.492882		25.27	46.26	100	42.86	10	1.59748	0.581434	45.82	42.55	3.38		12.5	3.54
32	9	1	-5	-0.5	180	-5.25	25.15	43.6	165	45.42	75	0.788083	-0.455		25.36	45.36	83	43.01	173	1.1401	-0.284258	44.83	42.5	3.47		11.84	3.24
33	9	1	-4.75	-0.5	180	-5	25.12	43.49	15	45.18	105	0.731791	0.4225		25.12	45.27	103	43.13	13	0.96171	0.469057	44.76	42.64	3.41		11.62	3.22
34	9	1	-2.25	-0.75	165	-2.625	24.75	44.16	9	44.23	99	0.033287	0.0108156		24.79	44.1	108	43.16	18	0.380238	0.276259	43.45	42.7	3.62		12.01	3.25
35	9	1	-3	-1	10	-3.5	24.44	43.05	8	44.94	98	0.908392	0.260477		24.35	44.83	109	43.28	19	0.610708	0.477138	44.33	42.93	3.49		12.32	3.46
36	9	1	-2	-0.25	5	-2.125	24.37	43.55	177	44.41	87	0.427644	-0.0449472		24.6	44.49	82	43.67	172	0.394117	-0.113011	43.85	43.19	3.59		11.64	3.24
37	9	1	-2	-1	170	-2.5	24.08	43.72	163	45.49	73	0.733698	-0.494886		24.02	45.31	78	44.13	168	0.538992	-0.239975	44.84	43.77	3.44		12.32	3.41
38	9	1	-1	-0.5	180	-1.25	23.63	43.05	161	44.29	71	0.488567	-0.38171		23.49	44.33	84	43.65	174	0.33257	-0.07069	43.79	43.24	3.38		12.63	3.36
39	9	1	-0.75	-0.75	180	-1.125	23.37	43.77	6	45.55	96	0.870551	0.185041		23.1	45.21	98	43.78	8	0.687302	0.197081	44.78	44.43	3.33		12.61	3.36
40	10	1	-8	-1	175	-8.5	26.63	43.66	171	45.06	81	0.66574	-0.216312		26.86	44.93	88	43.41	178	0.758149	-0.0530149	44.33	42.93	3.42		11.63	3.36
41	10	1	-7.5	-1.5	5	-8.25	26.58	43.82	4	45.42	94	0.792214	0.111338		26.89	45.2	95	43.39	5	0.891251	0.157152	44.6	42.88	3.46		11.68	3.34
42	10	1	-1.5	-0.5	180	-1.75	24.43	41.51	172	42.78	82	0.610401	-0.17503		24.3	42.73	75	41.38	165	0.584567	-0.3375	41.96	40.75	3.22		12.05	3.26
43	10	1	-2	-0.5	175	-2.25	24.21	41.56	179	43.16	89	0.799513	-0.0279196		24.14	42.69	81	41.35	171	0.637208	-0.207041	41.81	40.71	3.18		11.79	3.27
44	10	1	-1.5	-1.5	180	-2.25	24.13	41.93	0	44.12	90	1.095	0		24.17	43.9	103	40.73	13	1.42459	0.694818	43.41	40.29	3.11		12.4	3.59
45	10	1	-1.5	-1	180	-2	24.01	42.24	0	44.29	90	1.025	0		24.04	43.95	98	40.99	8	1.42267	0.407943	43.42	40.49	3.07		12.51	3.62
46	11	1	-6.5	-1	180	-7	26.61	42.35	6	44	96	0.806972	0.171527		26.72	45.22	101	41.81	11	1.58085	0.638704	44.92	41.51	3.19		12.3	3.41
47	11	1	-6.75	-0.75	175	-7.125	26.56	42.51	5	44.12	95	0.79277	0.139787		26.66	45.73	73	42.91	163	1.16894	-0.788462	45.3	42.6	3.19		12.2	3.41
48	11	1	-2	-4.5	180	-4.25	25.21	40.91	178	44.64	88	1.86046	-0.130096		25.26	44.58	88	40.94	178	1.81557	-0.126957	44.21	40.58	3.56		12.81	3.35
49	11	0.9	-2.75	-1	175	-3.25	25.18	42.13	2	43.72	92	0.793063	0.0554564		25.07	43.61	89	42.1	179	0.75454	-0.0263491	43.03	41.63	3.55		12.55	3.49
50	11	1	-2.5	-4.5	175	-4.75	25.16	40.66	178	44.64	88	1.98515	-0.138815		25.23	44.56	87	40.77	177	1.88462	-0.198081	44.22	40.42	3.49		12.75	3.37
51	11	0.8	-2.75	-1.25	15	-3.375	25.12	41.98	9	44.12	99	1.01763	0.330648		25.03	44.19	102	42	12	1.00033	0.445377	43.66	41.57	3.61		12.5	3.5
52	12	1	-6.75	-2.75	175	-8.125	27.02	42.4	7	45.3	97	1.40693	0.350787		27.2	45.16	95	42.05	5	1.53138	0.270023	44.7	41.7	3.25		12.51	3.45
53	12	1	-5.75	-3.25	5	-7.375	26.73	41.72	3	45.06	93	1.66085	0.174563		26.99	44.69	95	41.34	5	1.64955	0.290861	44.28	41.04	3.23		12.62	3.46
54	12	1	-2			-2	25.42	40.47	179	41.11	89	0.319805	-0.0111678		25.75	41.08	87	40.4	177	0.338137	-0.0355397	40.36	39.81	3.4		12.72	3.05
55	12	1	-2			-2	25.26	40.13	178	40.96	88	0.413989	-0.0289489		25.3	40.86	85	40.36	175	0.246202	-0.043412	40.12	39.77	3.4		11.06	3.13
56	12	1	2.75	-1	170	2.25	21.67	45.06	176	47.14	86	1.02988	-0.14474		21.68	47.21	97	44.41	7	1.35841	0.338691	46.63	43.99	3.11		12.49	3.52
57	12	1	3.75	-1.75	180	2.875	21.67	44.53	176	47.27	86	1.35667	-0.190667		21.7	47.05	90	44.33	0	1.36	0	46.46	43.91	3.17		12.62	3.51
58	13	0.8	-7.5	-5.5	180	-10.25	27.68	42.06	3	47.27	93	2.59073	0.272297		27.99	46.54	96	41.96	6	2.23996	0.476118	46.28	41.68	3.72		12.22	3.31
59	13	0.7	-7.5	-6	180	-10.5	27.41	42.56	2	47.07	92	2.24951	0.157301		27.76	47.27	94	42.3	4	2.46082	0.345845	47.14	42.16	3.76		12.4	3.33
60	14	1	-4.25	-2.25	180	-5.375	25.22	43.1	178	45.24	88	1.06739	-0.0746394		25.11	45.88	88	42.6	178	1.63601	-0.114401	45.49	42.26	3.28		11.64	3.62
61	14	1	-4	-2.5	175	-5.25	24.93	42.83	3	45.55	93	1.35255	0.142159		24.83	47.01	97	42.47	7	2.20257	0.549163	46.88	42.38	3.24		11.64	3.64
62	19	1	-4.5	-1	180	-5	26.55	41.41	0	43.1	90	0.845	0	3.81	26.57	42.92	89	41.53	179	0.694577	-0.0242552	42.11	41	3.35	3.89	11.94	3.52
63	19	1	-4.75	-1.25	175	-5.375	26.47	41.72	179	43.32	89	0.799513	-0.0279196	3.87	26.45	43.27	92	41.96	2	0.653404	0.0456905	42.48	41.44	3.38	3.91	12.01	3.54
64	20	1	-4.25	-0.25	180	-4.375	25.54	43.32	174	44.47	84	0.562435	-0.119549	3.97	25.61	44.34	99	42.5	9	0.874972	0.284296	43.77	42.03	3.38	3.93	12.31	3.3
65	20	1	-2.75	-0.75	5	-3.125	24.6	43.6	179	45	89	0.699574	-0.0244296	4	24.64	45.04	104	42.65	14	1.05512	0.561019	44.47	42.2	3.39	3.94	12.38	3.27
66	20	1	-7.25	-0.5	5	-7.5	26.96	43.95	1	44.53	91	0.289823	0.0101209	4.07	27.01	44.63	96	43.88	6	0.366805	0.0779669	43.95	43.45	3.6	4.17	11.89	3.36
67	20	1	-6	-1.25	175	-6.625	27.38	43.38	162	44.35	72	0.392373	-0.285076	4.1	27.35	44.33	71	42.78	161	0.610708	-0.477138	43.62	42.34	3.55	4.11	12.02	3.42
68	20	1	-2.5	-0.5	175	-2.75	23.32	43.32	179	44.76	89	0.719561	-0.0251276		23.36	44.64	87	43.31	177	0.661357	-0.0695114	43.9	42.76	3.07	3.63	11.94	3.87
69	20	1	-2	-1.5	175	-2.75	23.28	43.49	1	44.88	91	0.694577	0.0242552		23.31	45.05	95	43.48	5	0.773074	0.136314	44.36	42.94	3.01	3.56	11.92	3.88
70	20	1	-1.25	-0.75	60	-1.625	23.03	44.23	4	44.88	94	0.321837	0.0452313		23.06	44.8	97	44.28	7	0.252277	0.0628997	43.96	43.73	2.84	3.38	11.71	3.72
71	20	1	-1.5	-1	160	-2	22.84	44.64	179	46.17	89	0.764534	-0.0266981		22.86	45.87	94	44.55	4	0.653577	0.0918542	44.97	44.01	2.85	3.38	11.52	3.68
72	21	1	-5.5	-1.25	5	-6.125	26.61	39.99	11	43.31	101	1.53913	0.621847	3.5	26.63	41.16	104	39.52	14	0.724017	0.384967	40.5	39.01	3.11	3.64	12.06	3.71
73	21	1	-5	-1.25	180	-5.625	26.38	40.08	179	41.46	89	0.68958	-0.0240807	3.63	26.41	41.44	91	39.57	1	0.93443	0.032631	40.79	39.06	3.13	3.66	12.06	3.73
74	21	1	-3.75	-1.25	170	-4.375	26.17	42.24	178	44	88	0.877856	-0.0613857	3.96	26.19	43.74	93	41.34	3	1.19343	0.125434	43.05	40.86	3.39	3.98	12.58	3.56
75	21	1	-2.75	-1	180	-3.25	25.73	42.19	179	43.72	89	0.764534	-0.0266981	3.96	25.77	43.59	92	41.47	2	1.05742	0.0739419	42.9	41	3.44	4.03	12.6	3.51
76	22	1	-3.25	-0.75	175	-3.625	25.32	42.72	178	44.53	88	0.902795	-0.0631296		25.36	44.46	86	42.89	176	0.77736	-0.109251	43.76	42.39	3.17	3.77	11.86	3.53
77	22	1	-1.5	-1.5	10	-2.25	24.52	42.4	5	45.3	95	1.42797	0.25179		24.58	45.03	93	42.55	3	1.23321	0.129615	44.41	42.11	3.2	3.8	12.01	3.54
78	22	1	-2.25	-1.5	180	-3	23.22	45.55	171	48.15	81	1.23637	-0.401722		23.25	48.5	84	45.59	84	-1.4232	0.302512	47.85	45.24	2.84	3.4	11.32	3.98
79	22	1	-2.5	-1	165	-3	22.95	46.23	176	48.63	86	1.18832	-0.167008		22.97	48.41	90	46.53	0	0.94	0	47.78	46.17	2.83	3.39	11.3	3.95
80	23	1	-2.25			-2.25	24.07	42.72	12	43.66	102	0.429366	0.191166	3.51	24.05	41.33	96	40.42	6	0.445057	0.0945998	40.22	39.51	2.98	3.47	11.99	3.82
81	23	1	-2.25	-0.5	5	-2.5	23.98	42.83	170	43.55	80	0.338289	-0.123127	3.56	24.07	41.47	84	40.71	174	0.371696	-0.0790064	40.38	39.79	3.03	3.52	11.9	3.81
82	24	1	-4	-3.25	180	-5.625	24.78	43.6	4	46.81	94	1.58938	0.223373	3.89	24.82	47.08	95	42.67	5	2.1715	0.382894	46.52	42.28	3.46	3.99	11.93	3.48
83	24	1	-4.5	-2.75	5	-5.875	25.15	43.44	17	45.98	107	1.05288	0.710175	3.95	25.16	46.54	102	42.61	12	1.79512	0.799238	45.87	42.19	3.43	3.96	11.98	3.49
84	26	0.9	-6.5	-3	180	-8	28.97	38.57	179	41.36	89	1.39415	-0.0486848	4.18	29.27	41.55	91	38.51	1	1.51907	0.0530472	41.19	38.22	3.71	4.26	13.16	3.82
85	26	0.9	-6	-2.75	5	-7.375	28.44	39.24	14	41.11	104	0.825556	0.438956	4.25	28.78	41.33	97	38.85	7	1.20317	0.299983	40.97	38.53	3.71	4.26	13.09	3.84
86	28	1	-4.5	-0.5	175	-4.75	25.76	43.32	6	44.41	96	0.53309	0.113312		25.79	44.4	106	43.13	16	0.538511	0.336499	43.68	42.64	3.43	3.97	12.43	3.69
87	28	1	-1.5	-0.5	15	-1.75	24.53	43.6	2	44.53	92	0.463867	0.0324368		24.62	43.65	103	43.16	13	0.220205	0.107401	42.94	42.65	3.39	3.93	12.32	3.7
88	32	1	-3.75	-1.75	170	-4.625	25.4	42.45	177	44.7	87	1.11884	-0.117595	3.7	25.43	44.79	89	42.43	179	1.17928	-0.0411814	44.14	41.96	3.14	3.67	12.12	3.88
89	32	1	-4	-1.75	5	-4.875	25.65	42.56	1	44.35	91	0.894455	0.031235	3.72	25.67	44.5	90	42.61	0	0.945	0	43.52	42.08	3.18	3.7	12.08	3.83
90	33	1	-7.5	-0.75	5	-7.875	28.28	41.31	2	43.1	92	0.89282	0.062432	4.19	28.42	43	95	41.42	5	0.777998	0.137182	42.36	40.93	3.78	4.33	12.62	3.51
91	33	1	-7	-0.75	175	-7.375	28.12	41.62	3	43.05	93	0.711083	0.0747379	4.26	28.29	42.87	93	41.42	3	0.721028	0.0757831	42.22	40.91	3.77	4.3	12.62	3.51
92	35	1	-5			-5	26.89	41.56	18	41.82	108	0.105172	0.0764121	4.71	26.94	42.29	51	39.47	141	0.293155	-1.37919	42.34	39.33	4.4	4.93	12.8	4.03
93	35	1	-6	-0.5	130	-6.25	27.32	41.16	144	41.67	54	0.0787993	-0.242519	4.75	27.37	41.56	115	40.98	25	0.186408	0.222153	41.19	40.58	4.33	4.85	12.85	4.1
94	36	1	-15.5	-3.5	175	-17.25	31.48	41.06	176	43.55	86	1.23288	-0.173271	4.08	31.65	44.01	84	41.64	174	1.1591	-0.246375	43.47	41.3	3.54	4.07	12.68	4.22
95	36	1	-15.75	-3.25	5	-17.375	31.57	40.86	6	43.05	96	1.07107	0.227663	4.12	31.62	43.98	98	41.03	8	1.41786	0.406565	43.5	41	3.63	4.18	12.68	4.2
96	38	1	-3			-3	26.2	41.62	178	41.98	88	0.179562	-0.0125562	3.71	26.21	41.91	74	41.75	164	0.0678438	-0.0423935	41.36	41.25	3.29	3.86	12.9	4.13
97	38	1	-1.5			-1.5	26.35	41.21	6	41.77	96	0.273881	0.0582153	3.93	26.36	41.8	85	41.21	175	0.290518	-0.0512262	41.17	40.66	3.56	4.13	12.92	3.78
98	43	1	-1			-1	25.17	43.77	27	44.53	117	0.223358	0.307426	4.28	24.99	44.7	110	43.81	20	0.34089	0.28604	43.94	43.25	3.91	4.47	11.99	3.37
99	44	1	1.5	-1	180	1	24.66	41.82	0	43.1	90	0.64	0	3.85	24.68	43.06	99	41.58	9	0.703782	0.228673	42.49	41.15	3.52	4.04	12.94	3.89
100	45	1	-2.5	-0.25	10	-2.625	23.81	44.7	173	46.36	83	0.805345	-0.200795	3.73	23.83	45.56	87	44.52	177	0.517151	-0.0543548	45.9	44.06	3.3	3.85	11.74	3.78
101	45	1	-6	-1	15	-6.5	27.49	42.13	26	42.56	116	0.132367	0.169422	4.05	27.49	42.96	115	42.68	25	0.0899903	0.107246	42.28	42.03	3.67	4.23	12.73	3.66
102	46	1	3	-2.5	45	1.75	21.8	43.05	21	45.42	111	0.880627	0.79292	2.84	21.72	45.62	114	43.22	24	0.802957	0.891774	45.12	42.8	2.07	2.61	11.46	4.63
103	46	1	0	-1	85	-0.5	22.43	43.77	21	44.06	111	0.107756	0.0970239	2.89	22.31	44.43	111	44.29	21	0.0520201	0.0468391	43.84	43.65	2.05	2.6	11.5	4.63
104	46	1	-0.5			-0.5	23.41	43.95	57	44.41	147	-0.0935494	0.210115		23.45	44.31	160	44.02	70	-0.111076	0.0932042	43.87	43.41	2.85	3.36	12.05	4.19
105	46	1	-0.5			-0.5	23.38	44.18	134	44.41	44	-0.00401344	-0.11493		23.43	44.31	25	44.13	115	-0.0578509	-0.068944	43.81	43.54	2.85	3.37	12.01	4.1
106	47	1	0.75			0.75	23.12	42.03	166	42.35	76	0.141272	-0.0751155	2.56	23.1	42.61	69	42.01	159	0.222943	-0.200739	41.91	41.38	1.97	2.54	11.71	4.74
107	47	1	0.25			0.25	23.37	41.82	148	42.08	58	0.0569882	-0.116843	2.63	23.37	42.42	110	41.92	20	0.191511	0.160697	41.72	41.34	2.11	2.68	11.87	4.66
108	47	1	0.75			0.75	24.42	42.24	1	42.61	91	0.184887	0.00645641	3.5	24.4	43.05	34	42.43	124	-0.116128	-0.287427	42.64	41.85	3.34	3.83	12.6	3.9
109	47	1	0.5	-0.5	90	0.25	24.43	42.67	124	43.06	34	-0.0730483	-0.180801	3.74	24.45	43.47	23	42.75	113	-0.250077	-0.258962	43.1	42.23	3.37	3.86	12.69	3.93
110	50	1	0	-0.5	90	-0.25	24.74	41.36	79	41.87	169	-0.236432	0.0955247	3.42	24.51	41.51	153	41.04	63	-0.13813	0.190119	41	40.47	3.17	3.7	12.15	4.27
111	50	1	0	-0.5	90	-0.25	24.74	41.36	79	41.87	169	-0.236432	0.0955247	3.42	24.51	41.51	153	41.04	63	-0.13813	0.190119	41	40.47	3.17	3.7	12.15	4.27
112	50	1	-4.25	-0.5	60	-4.5	27.2	42.78	134	43.27	44	-0.00855038	-0.244851	3.77	27.21	43.11	129	42.53	39	0.0602944	0.283663	42.49	41.9	3.3	3.83	11.44	4.24
113	50	1	-6	-0.5	100	-6.25	27.34	42.99	62	43.27	152	-0.078287	0.116065	3.78	27.35	43.08	57	42.79	147	0.0589768	-0.132464	42.51	42.19	3.15	3.68	11.55	4.51
114	50	1	-4.75			-4.75	26.25	42.83	168	43.95	78	0.511585	-0.227773	3.91	26.32	44.29	85	42.81	175	0.728758	-0.1285	43.59	42.36	3.69	4.23	12.11	3.66
115	51	1	-1.5			-1.5	23.65	44.88	1	45.36	91	0.239854	0.00837588	3.86	23.68	45.56	103	44.92	13	0.287614	0.140279	44.93	44.58	3.47	4.02	11.59	3.19
116	51	1	-1.5			-1.5	23.57	44.47	116	45.3	26	-0.2555	-0.327024	3.98	23.6	45.38	6	44.51	96	-0.425494	-0.0904416	45.06	43.7	3.48	4.02	11.39	3.07
117	52	1	0.25	-1.25	85	-0.375	23.57	44.64	177	44.94	87	0.149178	-0.0156793	3.87	23.58	45.29	85	44.56	175	0.359455	-0.0633816	44.7	44.22	3.28	3.86	11.73	3.97
118	52	1	-1.5	-0.5	95	-1.75	24.11	44.06	119	44.58	29	-0.137779	-0.220493	4	24.06	44.46	52	44.29	142	0.0205634	-0.0824751	44.03	43.76	3.58	4.14	12.15	3.55
119	54	1	0.5	-1.5	90	-0.25	25.43	42.24	91	42.47	1	-0.11493	-0.00401344	3.95	25.44	42.21	1	41.8	91	-0.204875	-0.0071544	41.77	41.09	3.65	4.31	12.94	3.96
120	55	1	-4			-4	24.8	41.82	176	42.4	86	0.287178	-0.0403602	3.16	24.83	42.94	52	42.38	142	0.0677381	-0.271683	42.38	41.66	2.57	3.12	12.02	4.23
121	55	1	-2.5			-2.5	22.56	46.11	0	46.81	90	0.35	0	3.26	22.58	46.87	84	45.96	174	0.445057	-0.0945998	46.24	45.58	2.63	3.15	11.77	4.4
122	55	1	-2.5			-2.5	22.69	45.98	170	46.87	80	0.418163	-0.152199	3.27	22.71	46.82	95	45.94	5	0.433315	0.0764052	46.16	45.54	2.7	3.22	11.74	4.4
123	55	1	0	-0.5	90	-0.25	23.12	45	3	46.75	93	0.870207	0.0914624	3.59	23.15	47.35	100	44.78	10	1.20751	0.439496	46.7	44.39	2.97	3.53	11.62	4.28
124	55	1	-0.75			-0.75	22.34	46.23	95	46.81	6	-0.285594	-0.050358	3.82	22.38	46.72	177	46.11	87	-0.303329	0.0318812	46.37	45.59	3.27	3.84	11.66	3.88
125	55	1	-0.25	-0.25	90	-0.375	22.52	46.04	61	46.42	151	-0.100685	0.161129	3.85	22.53	46.81	115	46.31	25	0.160697	0.191511	46.36	45.96	3.3	3.87	11.75	3.79
126	55	1	-2.5			-2.5	23.86	44.58	4	45	94	0.207956	0.0292264	4.21	23.88	44.94	102	44.54	12	0.182709	0.0813473	44.22	44.04	3.64	4.2	12.47	3.33
127	56	1	-0.5			-0.5	23.03	44.12	19	44.47	109	0.137902	0.107741	3.4	23.01	44.43	100	43.74	10	0.324194	0.117997	43.85	43.28	2.92	3.46	11.66	4.02
128	59	1	0.5	-1	90	0	23.92	43.16	15	43.32	105	0.069282	0.04	3.56	23.94	43.6	106	42.2	16	0.593634	0.370943	43.04	41.78	3.05	3.57	11.89	4.47
129	59	1	0.75	-1.25	80	0.125	23.88	43.55	172	43.83	82	0.134577	-0.0385892	3.56	23.91	43.98	91	43.46	1	0.259842	0.00907387	43.49	43.15	3.04	3.57	12	4.45
130	60	1	0.5	-0.5	25	0.25	22.77	43.95	22	45.06	112	0.399234	0.385535	2.8	22.77	44.75	109	43.55	19	0.472806	0.369397	43.93	42.82	2.19	2.73	11.3	4.64
131	60	1	0.5	-0.5	140	0.25	22.7	44	174	45.36	84	0.66514	-0.14138	2.83	22.72	44.92	88	43.75	178	0.583575	-0.0408075	44.07	43.11	2.23	2.79	11.26	4.59
132	60	1	0	-0.5	90	-0.25	26.46	40.18	92	40.66	2	-0.239415	-0.0167416	3.45	26.53	40.74	179	40.45	89	-0.144912	0.00506043	40.19	39.72	2.98	3.53	12.06	4.31
133	61	1	0	-1.5	95	-0.75	23.64	43.95	98	44.76	8	-0.389311	-0.111633	3.56	23.64	44.52	22	44.13	112	-0.140271	-0.135458	44.02	43.46	3.18	3.71	11.8	4.24
134	61	1	0	-1.5	90	-0.75	23.64	43.95	96	45.42	6	-0.718938	-0.152815	3.72	23.65	45.28	13	44.17	103	-0.498831	-0.243296	44.91	43.55	3.24	3.75	11.82	4.23
135	62	1	2.75	-0.75	90	2.375	23.6	41.62	73	42.19	163	-0.236276	0.15937	3.18	23.58	42.02	163	41.48	73	-0.22384	0.150982	41.45	40.7	2.56	3.17	12.09	4.79
136	62	1	2	-0.5	75	1.75	23.19	43.66	13	44.47	103	0.364012	0.17754	3.35	23.2	44.58	100	43.58	10	0.469846	0.17101	44.14	43.28	3.03	3.51	11.55	4.33
137	62	0.9	-2.75	-0.5	135	-3	25.33	43.49	137	44.58	47	0.0380173	-0.543672	3.68	25.36	44.71	65	43.29	155	0.456379	-0.543892	44.19	42.79	3.29	3.79	11.95	4.12
138	63	1	1	-1	90	0.5	22.74	44.41	76	44.88	166	-0.207493	0.110326	3.09	22.77	44.52	134	44.11	44	0.0071544	0.204875	43.96	43.38	2.53	3.08	11.62	4.38
139	64	1	1.5	-0.5	90	1.25	23.85	41.62	179	42.61	89	0.494698	-0.0172753	2.73	23.86	42.12	90	41.62	0	0.25	0	41.46	41.15	2.26	2.78	11.95	5.19
140	65	1	2.5	-1.5	85	1.75	23.29	42.35	88	42.94	178	-0.294281	0.0205782	2.51	23.31	42.86	171	42.24	81	-0.294828	0.0957953	42.36	41.43	1.98	2.53	11.73	5.24
141	65	1	2.5	-1	95	2	23.28	42.4	100	42.83	10	-0.202034	-0.0735343	2.67	23.41	42.68	17	41.95	117	-0.214542	-0.295291	42.15	41.23	2.09	2.64	11.97	5.31
142	65	0.9	0.5	-0.5	125	0.25	22.67	45.61	145	46.62	55	0.17272	-0.474545	3.1	22.7	46.18	54	45.26	144	0.142148	-0.437486	45.41	44.4	2.52	3.07	10.61	4.67
143	65	1	1.75	-1.25	90	1.125	23.4	44.29	90	44.29	0	0	0	3.24	23.41	44.7	23	44.16	113	-0.187558	-0.194222	44.47	43.78	2.8	3.31	11.26	4.63
144	67	1	1.5	-1.5	110	0.75	22.55	45.24	130	46.49	40	-0.10853	-0.615505	3.1	22.56	46.21	46	45.08	136	0.0197182	-0.564656	45.42	44.21	2.64	3.15	10.88	4.43
145	67	1	1.5	-1	80	1	22.44	45.73	76	46.49	166	-0.33552	0.178399	3.16	22.43	46.28	161	45.77	71	-0.200943	0.156994	45.66	44.84	2.64	3.16	10.79	4.42
146	67	1	-2.5			-2.5	24.76	44.64	3	45.79	93	0.57185	0.0601039	3.34	24.78	45.64	94	44.41	4	0.609015	0.0855915	44.88	43.89	2.95	3.5	11.88	4.74
147	67	1	0.25	-0.75	100	-0.125	24.08	44.06	35	44.35	125	0.0495929	0.136255	3.42	24.08	44.26	89	44.09	179	0.0849482	-0.00296646	43.65	43.51	2.89	3.46	12.09	4.55
148	68	1	0.25	-0.5	95	0	23.67	43.21	118	43.66	28	-0.125818	-0.186533	3.55	23.65	43.57	15	43.02	115	-0.176767	-0.210662	43.14	42.3	2.91	3.44	12.06	4.44
149	68	1	-1			-1	25.39	40.81	94	41.46	4	-0.321837	-0.0452313	3.65	25.38	41.44	176	41.13	86	-0.153492	0.0215718	41.01	40.37	3.07	3.6	12.09	4.29
150	69	1	1.25	-0.75	`	0.875	23.33	44.06	2	45.36	92	0.648417	0.0453417	3.03	23.31	45.56	90	43.38	0	1.09	0	44.97	42.88	2.53	3.08	11.32	5.12
151	69	1	0	-1.5	75	-0.75	23.34	44.7	115	45.18	25	-0.154269	-0.183851	3.05	23.34	45.03	30	44.49	120	-0.135	-0.233827	44.71	43.79	2.54	3.1	11.3	5.08
152	71	1	1.75			1.75	23.33	42.99	143	43.49	53	0.0689093	-0.240315	2.69	23.33	43.22	103	42.32	13	0.404457	0.197267	42.62	41.8	2.24	2.76	11.66	4.55
153	71	1	2			2	23.35	42.78	36	43.66	126	0.135967	0.418465	2.82	23.33	43.28	103	41.8	13	0.665108	0.324395	42.68	41.42	2.29	2.88	11.42	4.53
154	72	1	0.25	-0.75	105	-0.125	23.84	44.41	128	44.82	38	-0.049594	-0.198911	3.01	23.88	46.44	90	43.09	0	1.675	0	45.91	42.8	2.41	2.94	11.71	4.77
155	72	1	-0.5	-0.5	100	-0.75	24.3	42.24	82	43.89	172	-0.793041	0.227401	3.08	24.28	43.72	173	42.29	83	-0.693761	0.172974	43.16	41.31	2.63	3.21	11.01	4.02
156	72	1	0.75	-1	85	0.25	22.61	45.86	39	47.07	129	0.125787	0.591779	3.15	22.64	46.78	118	44.99	28	0.500478	0.741989	46.03	44.3	2.74	3.3	11.75	4.04
157	72	1	1.25	-2.5	110	0	22.74	45.36	98	46.17	8	-0.389311	-0.111633	3.25	22.75	45.67	152	45.53	62	-0.0391435	0.0580326	45.15	44.5	2.86	3.41	11.44	3.78
158	73	1	3.25	-1.75	100	2.375	24.62	41.01	87	42.08	177	-0.532069	0.0559227	3.13	24.63	41.41	11	41.24	101	-0.0788106	-0.0318416	40.95	40.42	2.65	3.19	11.89	4.69
159	74	1	0.75	-1	140	0.25	23.62	43.21	161	44.76	71	0.610708	-0.477138	3.04	23.61	44.46	61	43.29	151	0.310003	-0.496108	43.71	42.57	2.57	3.18	12	4.74
160	74	0.9	-0.5	-1	90	-1	21.49	47.54	90	48.42	0	-0.44	5.39065e-17	3.07	21.51	48.87	6	47.47	96	-0.684703	-0.145538	48.62	46.9	2.56	3.1	11.62	4.65
161	74	1	0.5	-0.5	45	0.25	23.68	43.05	19	44.23	109	0.464926	0.36324	3.37	23.66	44.34	90	43.27	0	0.535	0	43.46	42.63	2.81	3.41	12.13	4.41
162	75	1	3			3	23.05	40.86	64	42.19	154	-0.409415	0.524027	2.42	23.07	42.29	155	41.13	65	-0.372817	0.444306	41.79	40.24	1.99	2.53	11.41	4.94
163	75	1	2.25	-0.5	90	2	23.13	41.31	104	42.35	14	-0.459133	-0.244125	2.46	23.14	42.05	31	41.04	121	-0.237083	-0.445889	41.54	40.21	1.99	2.51	11.66	5.01
164	75	1	2.25	-0.75	90	1.875	24	40.13	26	40.61	116	0.147759	0.189123	3.03	24.03	40.45	97	39.99	7	0.223168	0.055642	39.65	39.29	2.53	3.03	11.84	5.06
165	75	0.8	0.75	-0.75	90	0.375	22.83	45.61	97	46.68	7	-0.519108	-0.129428	3.19	22.84	46.58	19	45.97	109	-0.240343	-0.187777	46.21	45.3	2.79	3.34	11.59	4.72
166	76	1	0	-1	90	-0.5	22.69	44.7	91	45.73	1	-0.514686	-0.0179732	2.41	22.69	45.49	177	44.66	87	-0.412727	0.0433793	45.01	43.99	1.88	2.52	11.04	5.17
167	76	1	0.75	-1.25	100	0.125	22.67	45.12	126	45.73	36	-0.0942502	-0.290072	2.54	22.72	45.42	108	44.92	18	0.202254	0.146946	44.75	44.37	1.94	2.59	10.77	5.17
168	76	1	-0.75	-1.25	90	-1.375	22.02	47.47	62	48.15	152	-0.190126	0.281873	2.7	22.02	48.07	135	47.15	45	2.81784e-17	0.46	47.74	46.64	2.25	2.75	11.37	5.38
169	76	0.8	0.5	-2	85	-0.5	21.97	47.34	86	48.28	176	-0.465426	0.0654114	2.72	21.97	47.4	153	46.96	63	-0.129313	0.177984	47.1	46.3	2.22	2.72	11.26	5.32
170	77	1	3.5			3.5	22.35	43.89	6	45.98	96	1.02216	0.217268	2.69	22.36	45.19	91	44.13	1	0.529677	0.0184967	44.37	43.83	2.3	2.8	11.71	5.17
171	77	1	0.5	-1.25	100	-0.125	23.38	44.82	92	45.61	2	-0.394038	-0.0275538	3.17	23.41	45.33	8	44.6	98	-0.350861	-0.100608	44.86	43.95	2.61	3.18	10.94	4.66
172	80	1	0.5	-1	45	0	22.3	46.42	47	47.4	137	-0.0341807	0.488806	2.36	22.29	47.6	130	46.17	40	0.124158	0.704138	47.26	45.8	1.82	2.41	11.1	5.72
173	82	0.9	-1	-0.5	90	-1.25	24.13	43.21	1	44.94	91	0.864473	0.0301881	2.82	24.14	44.73	91	43.38	1	0.674589	0.0235572	44.18	42.97	2.37	2.93	11.77	5.16
174	82	1	1.5	-1	95	1	24.03	43.27	113	44.47	23	-0.416795	-0.431604	3.28	24.03	44.33	14	43.32	104	-0.445889	-0.237083	43.92	42.74	2.88	3.39	11.82	4.36
175	84	0.8	-1.25	-0.25	90	-1.375	22.82	46.11	145	46.81	55	0.119707	-0.328892	2.87	22.81	46.68	26	46.1	116	-0.178542	-0.228523	46.35	45.53	2.59	3.07	10.72	4.95
